# Supplementary material for: Transcriptomic study of WSSV infection in Litopenaeus vannamei lymphoid organ via single nuclei RNA sequencing
Source: PLoS One. 2026 Apr 27;21(4):e0348006. doi: 10.1371/journal.pone.0348006 (PMC13119866; doi:10.1371/journal.pone.0348006)
Supplement: S1 File — Marker genes were determined based on differential expression between clusters, ranked by adjusted p-value and average log2 fold change (avg_log2FC). Columns show the raw p-value (p_val), average log2 fold change (avg_log2FC), percentage of nuclei expressing the gene within the cluster (pct.1) and outside the cluster (pct.2), adjusted p-value (p_val_adj), cluster identifier, gene ID, gene symbol, predicted gene name, and the corresponding annotated cluster cell type. (XLSX) [file pone.0348006.s001.xlsx]

## Sheet: Sheet1
DE gene no	p_val	avg_log2FC	pct.1	pct.2	p_val_adj	Cluster	Gene ID	Gene symbol	Gene name	Cluster cell type
1	0	3.29206	0.385	0.054	0	0	LOC113811918	LGALS ?	galactose-specific lectin nattectin-like	Visceral-like cells
2	0	3.17375	0.299	0.046	0	0	LOC113823075	uncharacterized
3	0	2.88407	0.659	0.132	0	0	LOC113823074	uncharacterized
4	0	2.70363	0.768	0.253	0	0	LOC113800918	FAX	failed axon connections-like
5	0	2.64299	0.574	0.167	0	0	LOC113800234	CASP1	caspase-1-like
6	0	2.44278	0.499	0.115	0	0	LOC113802295	LYZ	lysozyme C-like
7	0	2.31611	0.419	0.114	0	0	LOC113826662	uncharacterized
8	0	2.23374	0.467	0.144	0	0	LOC113817866	PTPRT	receptor-type tyrosine-protein phosphatase T-like
9	0	2.16926	0.635	0.244	0	0	LOC113806152	PDGFRB	platelet-derived growth factor receptor beta-like
10	0.0000000000000000000000000000000000000000000000000000000000000000000000000000000000000000000000000000000000000000000000000000000000000000000000000000000000000000000000000000000000000000000000000000000000000000000000000000000000000000000000000000000000000000000000000000000000000000000000000000000000000000000000346443572304377	2.55006	0.358	0.076	0.000000000000000000000000000000000000000000000000000000000000000000000000000000000000000000000000000000000000000000000000000000000000000000000000000000000000000000000000000000000000000000000000000000000000000000000000000000000000000000000000000000000000000000000000000000000000000000000000000000000000000000644073245271066	0	LOC113813063	uncharacterized
11	0.000000000000000000000000000000000000000000000000000000000000000000000000000000000000000000000000000000000000000000000000000000000000000000000000000000000000000000000000000000000000000000000000000000000000000000000000000000000000000000000000000000000000000000000000000000000000000000000000000000000000000000000622575000686154	2.47483	0.34	0.08	0.0000000000000000000000000000000000000000000000000000000000000000000000000000000000000000000000000000000000000000000000000000000000000000000000000000000000000000000000000000000000000000000000000000000000000000000000000000000000000000000000000000000000000000000000000000000000000000000000000000000000000000115742918377563	0	LOC113813946	uncharacterized
12	0.00000000000000000000000000000000000000000000000000000000000000000000000000000000000000000000000000000000000000000000000000000000000000000000000000000000000000000000000000000000000000000000000000000000000000000000000000000000000000000000000000000000000000000000000000000000000000000000000000000000000000000000976459955721959	3.30165	0.252	0.034	0.000000000000000000000000000000000000000000000000000000000000000000000000000000000000000000000000000000000000000000000000000000000000000000000000000000000000000000000000000000000000000000000000000000000000000000000000000000000000000000000000000000000000000000000000000000000000000000000000000000000000000181533670368269	0	LOC113815644	Itga2b	integrin alpha-IIb-like
13	0.000000000000000000000000000000000000000000000000000000000000000000000000000000000000000000000000000000000000000000000000000000000000000000000000000000000000000000000000000000000000000000000000000000000000000000000000000000000000000000000000000000000000000000000000000000000000000000000000000000776484748986803	2.42869	0.433	0.149	0.0000000000000000000000000000000000000000000000000000000000000000000000000000000000000000000000000000000000000000000000000000000000000000000000000000000000000000000000000000000000000000000000000000000000000000000000000000000000000000000000000000000000000000000000000000000000000000000000000144356279684137	0	LOC113820224	MMP14	matrix metalloproteinase-14-like
14	0.000000000000000000000000000000000000000000000000000000000000000000000000000000000000000000000000000000000000000000000000000000000000000000000000000000000000000000000000000000000000000000000000000000000000000000000000000000000000000000000000000000000000000000000000000000000000000000395193573158653	2.22185	0.382	0.093	0.00000000000000000000000000000000000000000000000000000000000000000000000000000000000000000000000000000000000000000000000000000000000000000000000000000000000000000000000000000000000000000000000000000000000000000000000000000000000000000000000000000000000000000000000000000000000000734704371859252	0	LOC113817477	GSTM	glutathione S-transferase-like
15	0.0000000000000000000000000000000000000000000000000000000000000000000000000000000000000000000000000000000000000000000000000000000000000000000000000000000000000000000000000000000000000000000000000000000000000000000000000000000000000000000000000000000000000000000000000000000000000000907271787169868	2.25118	0.437	0.113	0.0000000000000000000000000000000000000000000000000000000000000000000000000000000000000000000000000000000000000000000000000000000000000000000000000000000000000000000000000000000000000000000000000000000000000000000000000000000000000000000000000000000000000000000000000000000000016867089795275	0	LOC113809973	uncharacterized
16	0.00000000000000000000000000000000000000000000000000000000000000000000000000000000000000000000000000000000000000000000000000000000000000000000000000000000000000000000000000000000000000000000000000000000000000000000000000000000000000000000000000000000000000000000000000000893143460323212	2.66476	0.293	0.06	0.000000000000000000000000000000000000000000000000000000000000000000000000000000000000000000000000000000000000000000000000000000000000000000000000000000000000000000000000000000000000000000000000000000000000000000000000000000000000000000000000000000000000000000000000166044300708688	0	LOC113800211	CLCA1	calcium-activated chloride channel regulator 1-like
17	0.00000000000000000000000000000000000000000000000000000000000000000000000000000000000000000000000000000000000000000000000000000000000000000000000000000000000000000000000000000000000000000000000000000000000000000000000000000000000000000000000000000000000000000000000000114523004702161	2.52935	0.276	0.064	0.0000000000000000000000000000000000000000000000000000000000000000000000000000000000000000000000000000000000000000000000000000000000000000000000000000000000000000000000000000000000000000000000000000000000000000000000000000000000000000000000000000000000000000000000212909718041788	0	LOC113817675	uncharacterized
18	1.64647e-226	2.19056	0.3	0.074	3.06094e-222	0	LOC113802030	FBH1	F-box DNA helicase 1-like
19	6.66557e-215	2.35181	0.283	0.07	1.2392e-210	0	LOC113829247	EFhd2	EF-hand domain-containing protein D2 homolog
20	8.34489e-177	2.19444	0.273	0.065	1.5514e-172	0	LOC113823073	uncharacterized
21	0	4.88832	0.279	0.014	0	1	LOC113823268	Tret1-2	facilitated trehalose transporter Tret1-2 homolog	Secretory or parenchymal-like cells
22	0	4.88174	0.449	0.026	0	1	LOC113812738	SLC5A12	sodium-coupled monocarboxylate transporter 2-like
23	0	4.7151	0.322	0.016	0	1	LOC113812984	uncharacterized
24	0	4.69579	0.286	0.014	0	1	LOC113828102	SLC6A5	sodium- and chloride-dependent glycine transporter 2-like
25	0	4.65005	0.381	0.02	0	1	LOC113820838	NAAT1	sodium-dependent nutrient amino acid transporter 1-like
26	0	4.60405	0.507	0.035	0	1	LOC113830046	SLCO5A1	solute carrier organic anion transporter family member 5A1-like
27	0	4.59877	0.441	0.024	0	1	LOC113819515	SLC5A8	sodium-coupled monocarboxylate transporter 1-like
28	0	4.48779	0.445	0.031	0	1	LOC113807668	uncharacterized
29	0	4.48766	0.417	0.023	0	1	LOC113808311	SLC13A2	solute carrier family 13 member 2-like
30	0	4.40747	0.5	0.037	0	1	LOC113815151	uncharacterized
31	0	4.37193	0.484	0.036	0	1	LOC113829318	uncharacterized
32	0	4.31522	0.276	0.016	0	1	LOC113817927	MFSD8	major facilitator superfamily domain-containing protein 8-like
33	0	4.23072	0.302	0.019	0	1	LOC113814756	uncharacterized
34	0	4.20659	0.695	0.062	0	1	LOC113807799	SLC22A1 (OCT1)	organic cation transporter protein-like
35	0	4.20002	0.295	0.017	0	1	LOC113821451	UGT2B11	UDP-glucuronosyltransferase 2B11-like
36	0	4.19109	0.352	0.022	0	1	LOC113806451	SLC22A1	solute carrier family 22 member 1-like
37	0	4.17424	0.629	0.057	0	1	LOC113808309	SLC13A2	solute carrier family 13 member 2-like
38	0	4.17327	0.38	0.027	0	1	LOC113822329	uncharacterized
39	0	4.16712	0.319	0.019	0	1	LOC113829095	uncharacterized
40	0	4.12879	0.411	0.032	0	1	LOC113816259	SLCO3A1	solute carrier organic anion transporter family member 3A1-like
41	0	4.34433	0.539	0.06	0	2	LOC113810987	Glra4	glycine receptor subunit alpha-4-like	Interoceptor-like cells
42	0	3.37211	0.551	0.113	0	2	LOC113809890	PIEZO2	piezo-type mechanosensitive ion channel component 2-like
43	0	2.39629	0.642	0.204	0	2	LOC113802127	SCARB1	scavenger receptor class B member 1-like
44	0	2.291	0.733	0.32	0	2	LOC113815096	uncharacterized
45	0.00000000000000000000000000000000000000000000000000000000000000000000000000000000000000000000000000000000000000000000000000000000000000000000000000000000000000000000000000000000000000000000000000000000000000000000000000000000000000000000000000000000000000000000000000000000000000000000000000000000000000000000000567786337657087	3.02944	0.41	0.075	0.000000000000000000000000000000000000000000000000000000000000000000000000000000000000000000000000000000000000000000000000000000000000000000000000000000000000000000000000000000000000000000000000000000000000000000000000000000000000000000000000000000000000000000000000000000000000000000000000000000000000000000105557158033829	2	LOC113804121	Hr96	nuclear hormone receptor HR96-like
46	0.0000000000000000000000000000000000000000000000000000000000000000000000000000000000000000000000000000000000000000000000000000000000000000000000000000000000000000000000000000000000000000000000000000000000000000000000000000000000000000000000000000000000000000000000000000000000000000107584882399181	3.29267	0.457	0.092	0.000000000000000000000000000000000000000000000000000000000000000000000000000000000000000000000000000000000000000000000000000000000000000000000000000000000000000000000000000000000000000000000000000000000000000000000000000000000000000000000000000000000000000000000000000000000000200011054868318	2	LOC113800862	inx2	innexin inx2-like
47	0.0000000000000000000000000000000000000000000000000000000000000000000000000000000000000000000000000000000000000000000000000000000000000000000000000000000000000000000000000000000000000000000000000000000000000000000000000000000000000000000000000000000000000000000000000000114907603573931	2.44095	0.509	0.153	0.000000000000000000000000000000000000000000000000000000000000000000000000000000000000000000000000000000000000000000000000000000000000000000000000000000000000000000000000000000000000000000000000000000000000000000000000000000000000000000000000000000000000000000000000213624725804294	2	LOC113823447	PRB	basic proline-rich protein-like
48	0.000000000000000000000000000000000000000000000000000000000000000000000000000000000000000000000000000000000000000000000000000000000000000000000000000000000000000000000000000000000000000000000000000000000000000000000000000000000000000000000000000813323463616908	2.30798	0.483	0.145	1.51205e-239	2	LOC113829230	UBXN7	UBX domain-containing protein 7-like
49	2.09963e-238	3.44128	0.325	0.043	3.90342e-234	2	LOC113811700	dar1	dendritic arbor reduction protein 1-like
50	1.14919e-213	3.39892	0.257	0.03	2.13646e-209	2	LOC113808173	CTSB	cathepsin B-like
51	5.919e-211	2.61831	0.404	0.135	1.1004e-206	2	LOC113812565	NAV3	neuron navigator 3-like
52	2.71889e-210	2.2908	0.41	0.181	5.05469e-206	2	LOC113825591	sdk	protein sidekick-like
53	1.2461e-198	3.34305	0.304	0.059	2.31663e-194	2	LOC113803221	HECW2	E3 ubiquitin-protein ligase HECW2-like
54	4.75291e-190	2.42068	0.331	0.078	8.83613e-186	2	LOC113813144	PSAP	prosaposin-like
55	5.81254e-169	2.87877	0.261	0.053	1.08061e-164	2	LOC113806231	PTDSS1	phosphatidylserine synthase 1-like
56	7.29867e-156	2.39033	0.337	0.102	1.3569e-151	2	LOC113826735	uncharacterized
57	1.43395e-152	2.03567	0.35	0.102	2.66585e-148	2	LOC113813445	PSAP	prosaposin-like
58	5.82129e-150	2.4581	0.259	0.058	1.08224e-145	2	LOC113818640	ENDOU	poly(U)-specific endoribonuclease-like
59	1.04339e-96	2.18499	0.305	0.119	1.93977e-92	2	LOC113805954	SLC16A10	monocarboxylate transporter 10-like
60	7.8877e-93	2.17495	0.261	0.092	1.4664e-88	2	LOC113817857	uncharacterized
61	0	4.80782	0.396	0.035	0	3	LOC113800644	GBX2	homeobox protein GBX-2-like	Nervous system cells 1
62	0	4.73471	0.71	0.056	0	3	LOC113826630	uncharacterized
63	0	4.47658	0.461	0.045	0	3	LOC113802045	uncharacterized
64	0	4.32234	0.439	0.033	0	3	LOC113813228	CLCA2	calcium-activated chloride channel regulator 2-like
65	0	4.17388	0.334	0.026	0	3	LOC113825869	TCHH	trichohyalin-like
66	0	4.14454	0.803	0.107	0	3	LOC113813484	hth	homeobox protein homothorax-like
67	0	3.09464	0.626	0.151	0	3	LOC113804064	uncharacterized
68	0	3.04381	0.46	0.067	0	3	LOC113806214	CadN	neural-cadherin-like
69	0	2.95824	0.538	0.16	0	3	LOC113825549	ADRB3	beta-3 adrenergic receptor-like
70	0.000000000000000000000000000000000000000000000000000000000000000000000000000000000000000000000000000000000000000000000000000000000000000000000000000000000000000000000000000000000000000000000000000000000000000000000000000000000000000000000000000000000000000000000000000000000000000000000000000000000000000000000000000000234014193152706	3.49307	0.393	0.07	0.00000000000000000000000000000000000000000000000000000000000000000000000000000000000000000000000000000000000000000000000000000000000000000000000000000000000000000000000000000000000000000000000000000000000000000000000000000000000000000000000000000000000000000000000000000000000000000000000000000000000000000000000000435055786490197	3	LOC113824894	TBX5	T-box transcription factor TBX5-like
71	0.00000000000000000000000000000000000000000000000000000000000000000000000000000000000000000000000000000000000000000000000000000000000000000000000000000000000000000000000000000000000000000000000000000000000000000000000000000000000000000000000000000000000000000000000000000000000000000000000000000000000000000000149016883467945	4.91511	0.259	0.017	0.0000000000000000000000000000000000000000000000000000000000000000000000000000000000000000000000000000000000000000000000000000000000000000000000000000000000000000000000000000000000000000000000000000000000000000000000000000000000000000000000000000000000000000000000000000000000000000000000000000000000000000277037288055256	3	LOC113812183	GLRB	glycine receptor subunit alpha-4-like
72	0.00000000000000000000000000000000000000000000000000000000000000000000000000000000000000000000000000000000000000000000000000000000000000000000000000000000000000000000000000000000000000000000000000000000000000000000000000000000000000000000000000000000000000000000000000000000000000000000233878035675142	3.68628	0.324	0.038	0.0000000000000000000000000000000000000000000000000000000000000000000000000000000000000000000000000000000000000000000000000000000000000000000000000000000000000000000000000000000000000000000000000000000000000000000000000000000000000000000000000000000000000000000000000000000000000000434802656123656	3	LOC113824609	QRFPR	QRFP-like peptide receptor
73	0.000000000000000000000000000000000000000000000000000000000000000000000000000000000000000000000000000000000000000000000000000000000000000000000000000000000000000000000000000000000000000000000000000000000000000000000000000000000000000000000000000000000000000000000000000000000000000000243594716002185	3.01168	0.407	0.064	0.00000000000000000000000000000000000000000000000000000000000000000000000000000000000000000000000000000000000000000000000000000000000000000000000000000000000000000000000000000000000000000000000000000000000000000000000000000000000000000000000000000000000000000000000000000000000000452866936519663	3	LOC113807116	FCN1	ficolin-1-like
74	0.0000000000000000000000000000000000000000000000000000000000000000000000000000000000000000000000000000000000000000000000000000000000000000000000000000000000000000000000000000000000000000000000000000000000000000000000000000000000000000000000000000000000000000000000000011149212125819	3.77108	0.281	0.031	0.0000000000000000000000000000000000000000000000000000000000000000000000000000000000000000000000000000000000000000000000000000000000000000000000000000000000000000000000000000000000000000000000000000000000000000000000000000000000000000000000000000000000000000000000207275002631102	3	LOC113808604	FSCB	fibrous sheath CABYR-binding protein-like
75	0.000000000000000000000000000000000000000000000000000000000000000000000000000000000000000000000000000000000000000000000000000000000000000000000000000000000000000000000000000000000000000000000000000000000000000000000000000000000000000000000000000000000000000000000624333971592164	3.34033	0.308	0.048	0.0000000000000000000000000000000000000000000000000000000000000000000000000000000000000000000000000000000000000000000000000000000000000000000000000000000000000000000000000000000000000000000000000000000000000000000000000000000000000000000000000000000000000000116069928658699	3	LOC113803929	MEGF6	multiple epidermal growth factor-like domains protein 6
76	0.0000000000000000000000000000000000000000000000000000000000000000000000000000000000000000000000000000000000000000000000000000000000000000000000000000000000000000000000000000000000000000000000000000000000000000000000000000000000000000000000000000000000304019778692944	2.99599	0.321	0.045	0.000000000000000000000000000000000000000000000000000000000000000000000000000000000000000000000000000000000000000000000000000000000000000000000000000000000000000000000000000000000000000000000000000000000000000000000000000000000000000000000000000000565203170568053	3	LOC113806209	CadN	neural-cadherin-like
77	1.10785e-231	3.51207	0.274	0.033	2.0596e-227	3	LOC113828960	CD109	CD109 antigen-like
78	1.07779e-210	3.07491	0.263	0.036	2.00372e-206	3	LOC113810696	TTN	titin-like
79	1.29453e-210	2.84084	0.319	0.053	2.40666e-206	3	LOC113811310	ap	protein apterous-like
80	3.03214e-202	2.9731	0.275	0.044	5.63705e-198	3	LOC113812857	NTAN1	protein N-terminal asparagine amidohydrolase-like
81	0	5.49324	0.782	0.034	0	4	LOC113829198	Trim9	E3 ubiquitin-protein ligase TRIM9-like	Unkown 1
82	0	5.30292	0.614	0.028	0	4	LOC113805023	NPHS1	nephrin-like
83	0	5.13194	0.882	0.136	0	4	LOC113800261	SRRM2	serine/arginine repetitive matrix protein 2-like
84	0	4.85209	0.592	0.056	0	4	LOC113810328	uncharacterized
85	0	4.83071	0.486	0.029	0	4	LOC113820090	IGFALS	insulin-like growth factor-binding protein complex acid labile subunit
86	0	4.80516	0.776	0.057	0	4	LOC113805774	?	alkaline phosphatase-like
87	0	4.80037	0.333	0.016	0	4	LOC113818806	nhe1	Na(+)/H(+) exchanger beta-like
88	0	4.70624	0.327	0.015	0	4	LOC113824879	rst	irregular chiasm C-roughest protein-like
89	0	4.50296	0.725	0.074	0	4	LOC113830411	if	integrin alpha-PS2-like
90	0	3.74882	0.486	0.053	0	4	LOC113829194	Trim9	E3 ubiquitin-protein ligase TRIM9-like
91	0	3.57731	0.514	0.063	0	4	LOC113826322	uncharacterized
92	0	3.23431	0.47	0.067	0	4	LOC113810575	spz5	protein spaetzle 5-like
93	0	2.98452	0.624	0.121	0	4	LOC113814084	uncharacterized
94	0	2.84175	0.774	0.193	0	4	LOC113814557	PTPRT	receptor-type tyrosine-protein phosphatase T-like
95	0	2.76215	0.617	0.146	0	4	LOC113812186	ZMIZ1	zinc finger MIZ domain-containing protein 1-like
96	0	2.69944	0.96	0.484	0	4	LOC113822306	TNS1	tensin-1-like
97	0.000000000000000000000000000000000000000000000000000000000000000000000000000000000000000000000000000000000000000000000000000000000000000000000000000000000000000000000000000000000000000000000000000000000000000000000000000000000000000000000000000000312619130330396	3.00753	0.35	0.055	0.00000000000000000000000000000000000000000000000000000000000000000000000000000000000000000000000000000000000000000000000000000000000000000000000000000000000000000000000000000000000000000000000000000000000000000000000000000000000000000000000000581190225197239	4	LOC113812219	CLEC4G	C-type lectin domain family 4 member G-like
98	2.77754e-229	2.65526	0.4	0.088	5.16372e-225	4	LOC113800342	uncharacterized
99	8.35004e-222	2.70245	0.371	0.064	1.55236e-217	4	LOC113822555	ANO7	anoctamin-7-like
100	5.90669e-208	2.67174	0.359	0.073	1.09811e-203	4	LOC113825502	SHTN1	shootin-1-like
101	0	5.49949	0.545	0.035	0	5	LOC113810560	uncharacterized		Nervous system cells 2
102	0	5.29269	0.495	0.054	0	5	LOC113828230	SLC1A3	excitatory amino acid transporter-like
103	0	4.58701	0.425	0.035	0	5	LOC113828900	DSPP	dentin sialophosphoprotein-like
104	0	4.12949	0.496	0.046	0	5	LOC113827072	uncharacterized
105	0	3.98804	0.53	0.105	0	5	LOC113815329	SPON2	spondin-2-like
106	0	3.90208	0.416	0.034	0	5	LOC113811140	uncharacterized
107	0	3.89128	0.439	0.056	0	5	LOC113800776	NRXN1	neurexin-1-like
108	0.0000000000000000000000000000000000000000000000000000000000000000000000000000000000000000000000000000000000000000000000000000000000000000000000000000000000000000000000000000000000000000000000000000000000000000000000000000000000000000000000000000000000000000000000000000000000000000000000000000000000000000000000000000000199997773436537	2.30019	0.731	0.307	0.000000000000000000000000000000000000000000000000000000000000000000000000000000000000000000000000000000000000000000000000000000000000000000000000000000000000000000000000000000000000000000000000000000000000000000000000000000000000000000000000000000000000000000000000000000000000000000000000000000000000000000000000000371815860595865	5	LOC113804742	SLC5A12	sodium-coupled monocarboxylate transporter 2-like
109	0.0000000000000000000000000000000000000000000000000000000000000000000000000000000000000000000000000000000000000000000000000000000000000000000000000000000000000000000000000000000000000000000000000000000000000000000000000000000000000000000000000000000000000000000000000000000000000000000000000000000000000000000000000000000582651616140582	5.12287	0.297	0.013	0.00000000000000000000000000000000000000000000000000000000000000000000000000000000000000000000000000000000000000000000000000000000000000000000000000000000000000000000000000000000000000000000000000000000000000000000000000000000000000000000000000000000000000000000000000000000000000000000000000000000000000000000000000108320761956696	5	LOC113821731	uncharacterized
110	0.00000000000000000000000000000000000000000000000000000000000000000000000000000000000000000000000000000000000000000000000000000000000000000000000000000000000000000000000000000000000000000000000000000000000000000000000000000000000000000000000000000000000000000000000000000228442422404887	3.24352	0.432	0.055	0.0000000000000000000000000000000000000000000000000000000000000000000000000000000000000000000000000000000000000000000000000000000000000000000000000000000000000000000000000000000000000000000000000000000000000000000000000000000000000000000000000000000000000000000000000424697307492926	5	LOC113802931	ZNF629	zinc finger +O58+J58:P59
111	0.000000000000000000000000000000000000000000000000000000000000000000000000000000000000000000000000000000000000000000000000000000000000000000000000000000000000000000000000000000000000000000000000000000000000000000000000000000000000000000000000000000000000000000000000000260144449872955	4.37087	0.334	0.055	0.0000000000000000000000000000000000000000000000000000000000000000000000000000000000000000000000000000000000000000000000000000000000000000000000000000000000000000000000000000000000000000000000000000000000000000000000000000000000000000000000000000000000000000000000048363454675881	5	LOC113823802	GRIK2	glutamate receptor ionotropic, kainate 2-like
112	2.20939e-222	2.32598	0.524	0.18	4.10748e-218	5	LOC113828161	GSTA1	glutathione S-transferase 1-like
113	7.43903e-221	3.16781	0.386	0.057	1.38299e-216	5	LOC113824674	Ten-m	teneurin-m-like
114	1.51881e-217	3.26225	0.343	0.058	2.82361e-213	5	LOC113829953	FBN2	fibrillin-2-like
115	2.44922e-197	3.68738	0.272	0.03	4.55335e-193	5	LOC113829569	MEGF6	multiple epidermal growth factor-like domains protein 6
116	8.0217e-195	3.6394	0.273	0.03	1.49131e-190	5	LOC113802936	SHANK1	SH3 and multiple ankyrin repeat domains protein 1-like
117	5.59106e-183	2.5488	0.374	0.081	1.03943e-178	5	LOC113810479	uncharacterized
118	2.17366e-175	2.80271	0.376	0.074	4.04105e-171	5	LOC113807116	FCN1	ficolin-1-like
119	1.1097e-168	2.87507	0.338	0.058	2.06304e-164	5	LOC113809817	uncharacterized
120	1.18892e-131	2.28827	0.388	0.078	2.21032e-127	5	LOC113824894	TBX5	T-box transcription factor TBX5-like
121	0	3.56291	0.586	0.098	0	6	LOC113814456	brn	beta-1,3-galactosyltransferase brn-like	Endo-epithelial cells 1
122	0	2.88751	0.691	0.157	0	6	LOC113809347	DUOX1	dual oxidase-like
123	0.00000000000000000000000000000000000000000000000000000000000000000000000000000000000000000000000000000000000000000000000000000000000000000000000000000000000000000000000000000000000000000000000000000000000000000000000000000000000000000000000000000000000000000000000000000000000651372506239565	2.59734	0.504	0.131	0.000000000000000000000000000000000000000000000000000000000000000000000000000000000000000000000000000000000000000000000000000000000000000000000000000000000000000000000000000000000000000000000000000000000000000000000000000000000000000000000000000000000000000000000000000000121096662634998	6	LOC113829926	uncharacterized
124	0.00000000000000000000000000000000000000000000000000000000000000000000000000000000000000000000000000000000000000000000000000000000000000000000000000000000000000000000000000000000000000000000000000000000000000000000000000000000000000000000000000000000000000274112029988489	4.35289	0.282	0.027	0.00000000000000000000000000000000000000000000000000000000000000000000000000000000000000000000000000000000000000000000000000000000000000000000000000000000000000000000000000000000000000000000000000000000000000000000000000000000000000000000000000000000005096016749516	6	LOC113823946	Tgase	hemocyte protein-glutamine gamma-glutamyltransferase-like
125	0.00000000000000000000000000000000000000000000000000000000000000000000000000000000000000000000000000000000000000000000000000000000000000000000000000000000000000000000000000000000000000000000000000000000000000000000000000000000000000000000000485615955885819	2.58833	0.417	0.113	9.02809e-236	6	LOC113813398	moody	G-protein coupled receptor moody-like
126	5.62556e-232	2.86689	0.345	0.07	1.04585e-227	6	LOC113812198	notch1	neurogenic locus notch homolog protein 3-like
127	3.73785e-227	2.46321	0.468	0.119	6.94903e-223	6	LOC113819144	mys	integrin beta-PS-like
128	4.20132e-217	5.23039	0.253	0.011	7.81067e-213	6	LOC113803930	SraP	serine-rich adhesin for platelets-like
129	6.69254e-203	2.0732	0.455	0.171	1.24421e-198	6	LOC113805556	ct	homeobox protein cut-like
130	7.09252e-200	3.42798	0.326	0.04	1.31857e-195	6	LOC113813284	uncharacterized
131	9.51133e-174	2.4051	0.422	0.098	1.76825e-169	6	LOC113826499	MMEL1	membrane metallo-endopeptidase-like 1
132	1.3298e-158	2.47364	0.453	0.127	2.47222e-154	6	LOC113820463	scb	integrin alpha-PS3-like
133	2.38397e-147	2.75199	0.307	0.055	4.43205e-143	6	LOC113810416	uncharacterized
134	4.80946e-145	2.66197	0.31	0.075	8.94127e-141	6	LOC113823266	Micall1	MICAL-like protein 1
135	7.35451e-140	2.28344	0.325	0.079	1.36728e-135	6	LOC113809368	DUOX2	dual oxidase 2-like
136	2.84645e-123	2.76989	0.261	0.05	5.29183e-119	6	LOC113803689	uncharacterized
137	2.23545e-120	2.8889	0.321	0.096	4.15593e-116	6	LOC113800661	uncharacterized
138	5.17929e-110	2.07592	0.397	0.122	9.62883e-106	6	LOC113803634	KDR	vascular endothelial growth factor receptor 2-like
139	6.5425e-83	2.04802	0.271	0.079	1.21632e-78	6	LOC113830038	uncharacterized
140	8.11147e-50	2.15472	0.322	0.116	1.508e-45	6	LOC113825609	SLC17A5	sialin-like
141	0	3.44678	0.721	0.182	0	7	LOC113830547	NKCC1/SLC12A2	bumetanide-sensitive sodium-(potassium)-chloride cotransporter-like	Hepatocytes Type B/F-like
142	0.000000000000000000000000000000000000000000000000000000000000000000000000000000000000000000000000000000000000000000000000000000000000000000000000000000000000000000000000000000000000000000000000000000000000000000000000000000000000000000000000000000000000000000000000000000000000000000000000000000000000000000000000169287180567976	3.24806	0.657	0.077	0.00000000000000000000000000000000000000000000000000000000000000000000000000000000000000000000000000000000000000000000000000000000000000000000000000000000000000000000000000000000000000000000000000000000000000000000000000000000000000000000000000000000000000000000000000000000000000000000000000000000000000000000314721797393925	7	LOC113825253	CACNA2D1	voltage-dependent calcium channel subunit alpha-2/delta-1-like
143	0.0000000000000000000000000000000000000000000000000000000000000000000000000000000000000000000000000000000000000000000000000000000000000000000000000000000000000000000000000000000000000000000000000000000000000000000000000000000000000000000000000000000000000000000000000000000000000000000000000000000000357207000010047	2.7223	0.613	0.121	0.000000000000000000000000000000000000000000000000000000000000000000000000000000000000000000000000000000000000000000000000000000000000000000000000000000000000000000000000000000000000000000000000000000000000000000000000000000000000000000000000000000000000000000000000000000000000000000000000000000664083533718679	7	LOC113816042	?	putative ferric-chelate reductase 1 homolog
144	0.0000000000000000000000000000000000000000000000000000000000000000000000000000000000000000000000000000000000000000000000000000000000000000000000000000000000000000000000000000000000000000000000000000000000000000000000000000000000000000000000000000000000000000000000000000000000000000000000000000194651544476143	4.73402	0.433	0.028	0.000000000000000000000000000000000000000000000000000000000000000000000000000000000000000000000000000000000000000000000000000000000000000000000000000000000000000000000000000000000000000000000000000000000000000000000000000000000000000000000000000000000000000000000000000000000000000000000000361876686335597	7	LOC113818539	CLCA1	calcium-activated chloride channel regulator 1-like
145	0.000000000000000000000000000000000000000000000000000000000000000000000000000000000000000000000000000000000000000000000000000000000000000000000000000000000000000000000000000000000000000000000000000000000000000000000000000000000000000000000000000000000000000000000000000000000000000000000000620660726522782	3.20559	0.46	0.05	0.000000000000000000000000000000000000000000000000000000000000000000000000000000000000000000000000000000000000000000000000000000000000000000000000000000000000000000000000000000000000000000000000000000000000000000000000000000000000000000000000000000000000000000000000000000000000000000011538703566785	7	LOC113811920	Eps8	epidermal growth factor receptor kinase substrate 8-like
146	0.0000000000000000000000000000000000000000000000000000000000000000000000000000000000000000000000000000000000000000000000000000000000000000000000000000000000000000000000000000000000000000000000000000000000000000000000000000000000000000000000000000000000000000000000000000000000000000000560991393172805	2.59242	0.523	0.11	0.00000000000000000000000000000000000000000000000000000000000000000000000000000000000000000000000000000000000000000000000000000000000000000000000000000000000000000000000000000000000000000000000000000000000000000000000000000000000000000000000000000000000000000000000000000000000000104293909904756	7	LOC113813597	NAAT1	sodium-dependent nutrient amino acid transporter 1-like
147	0.00000000000000000000000000000000000000000000000000000000000000000000000000000000000000000000000000000000000000000000000000000000000000000000000000000000000000000000000000000000000000000000000000000000000000000000000000000000000000000000000000000000000000000000000000000000000000389420960496461	6.1295	0.339	0.014	0.0000000000000000000000000000000000000000000000000000000000000000000000000000000000000000000000000000000000000000000000000000000000000000000000000000000000000000000000000000000000000000000000000000000000000000000000000000000000000000000000000000000000000000000000000000000000723972507658971	7	LOC113809055	CES3	liver carboxylesterase 2-like
148	0.00000000000000000000000000000000000000000000000000000000000000000000000000000000000000000000000000000000000000000000000000000000000000000000000000000000000000000000000000000000000000000000000000000000000000000000000000000000000000000000000000000000000000000000000000354306707531685	3.09456	0.549	0.068	0.0000000000000000000000000000000000000000000000000000000000000000000000000000000000000000000000000000000000000000000000000000000000000000000000000000000000000000000000000000000000000000000000000000000000000000000000000000000000000000000000000000000000000000000000658691599972156	7	LOC113806454	uncharacterized
149	0.0000000000000000000000000000000000000000000000000000000000000000000000000000000000000000000000000000000000000000000000000000000000000000000000000000000000000000000000000000000000000000000000000000000000000000000000000000000000000000000000000000000186383355088811	6.09876	0.304	0.008	0.000000000000000000000000000000000000000000000000000000000000000000000000000000000000000000000000000000000000000000000000000000000000000000000000000000000000000000000000000000000000000000000000000000000000000000000000000000000000000000000000000346505295445609	7	LOC113809065	Ces2a	pyrethroid hydrolase Ces2a-like
150	1.07027e-236	3.24632	0.416	0.051	1.98974e-232	7	LOC113813046	ZFHX3	zinc finger homeobox protein 3-like
151	1.31672e-225	4.36188	0.336	0.019	2.44792e-221	7	LOC113802439	uncharacterized
152	1.27434e-189	3.47243	0.434	0.048	2.36913e-185	7	LOC113809104	MYH3	myosin-3-like
153	2.7694e-168	3.18776	0.298	0.036	5.14858e-164	7	LOC113829096	NLGN1	neuroligin-1-like
154	1.24265e-162	3.02747	0.323	0.05	2.31021e-158	7	LOC113822344	uncharacterized
155	4.256e-159	3.33121	0.262	0.03	7.91233e-155	7	LOC113806088	uncharacterized
156	1.44784e-140	3.09651	0.31	0.04	2.69168e-136	7	LOC113807823	uncharacterized
157	2.53943e-138	2.57574	0.416	0.128	4.72105e-134	7	LOC113815677	ADAP1	arf-GAP with dual PH domain-containing protein 1-like
158	4.50553e-131	2.63094	0.338	0.062	8.37622e-127	7	LOC113805492	SMAD4	mothers against decapentaplegic homolog 4-like
159	2.52274e-118	3.13548	0.3	0.038	4.69003e-114	7	LOC113825956	SERPINB1	leukocyte elastase inhibitor-like
160	1.18923e-85	2.64592	0.274	0.067	2.21089e-81	7	LOC113819972	uncharacterized
161	0.00000000000000000000000000000000000000000000000000000000000000000000000000000000000000000000000000000000000000000000000000000000000000000000000000000000000000000000000000000000000000000000000000000000000000000000000000000000000000000000000000000000000000000000000000000000363940721346192	3.87062	0.73	0.124	0.0000000000000000000000000000000000000000000000000000000000000000000000000000000000000000000000000000000000000000000000000000000000000000000000000000000000000000000000000000000000000000000000000000000000000000000000000000000000000000000000000000000000000000000000000000676602195054706	8	LOC113821749	SQSTM1	sequestosome-1-like	Unkown 2
162	6.53707e-234	2.89853	0.816	0.202	1.21531e-229	8	LOC113823090	uncharacterized
163	4.84279e-187	2.45544	0.861	0.303	9.00322e-183	8	LOC113818748	uncharacterized
164	8.99115e-171	2.69303	0.701	0.181	1.67155e-166	8	LOC113823098	uncharacterized
165	1.41444e-158	2.57256	0.686	0.166	2.62958e-154	8	LOC113823089	uncharacterized
166	9.77606e-120	3.16734	0.594	0.127	1.81747e-115	8	LOC113806309	GTPBP2	GTP-binding protein 2-like
167	1.09436e-85	3.54445	0.275	0.039	2.03453e-81	8	LOC113818188	uncharacterized
168	1.81476e-84	3.06824	0.51	0.079	3.37383e-80	8	LOC113802550	tpi1b	triosephosphate isomerase B-like
169	8.54654e-83	2.72114	0.457	0.086	1.58889e-78	8	LOC113813596	uncharacterized
170	1.6186e-76	3.0558	0.435	0.064	3.00914e-72	8	LOC113827364	uncharacterized
171	1.68844e-63	2.51889	0.462	0.087	3.13897e-59	8	LOC113827868	LGMN	legumain-like
172	5.45972e-61	2.47779	0.391	0.073	1.01502e-56	8	LOC113801284	NOX5	NADPH oxidase 5-like
173	2.02945e-58	2.90071	0.286	0.052	3.77295e-54	8	LOC113818338	uncharacterized
174	2.00632e-50	2.36511	0.477	0.117	3.72995e-46	8	LOC113802830	INF2	inverted formin-2-like
175	1.49433e-49	2.35328	0.359	0.085	2.77812e-45	8	LOC113813931	PARG	poly(ADP-ribose) glycohydrolase-like
176	1.12819e-44	2.71342	0.32	0.054	2.09742e-40	8	LOC113819291	ATG16L	autophagy-related protein 16-like
177	1.21054e-41	2.392	0.29	0.061	2.25052e-37	8	LOC113824023	ITM2B	integral membrane protein 2B-like
178	5.3543e-41	2.61789	0.326	0.064	9.95417e-37	8	LOC113826360	uncharacterized
179	1.0794e-38	2.77608	0.419	0.114	2.00671e-34	8	LOC113824429	pyx	transient receptor potential channel pyrexia-like
180	1.12924e-35	2.67407	0.328	0.06	2.09937e-31	8	LOC113804544	BR3	balbiani ring protein 3-like
181	1.21514e-201	3.3349	0.756	0.279	2.25907e-197	9	LOC113809714	uncharacterized		Lympoid spheroid cells
182	3.10641e-100	2.82652	0.476	0.113	5.77512e-96	9	LOC113813699	uncharacterized
183	1.29949e-97	3.6647	0.356	0.051	2.41589e-93	9	LOC113812489	CPNE8	copine-8-like
184	4.73433e-91	3.47504	0.305	0.035	8.80159e-87	9	LOC113800368	SRRM1	serine/arginine repetitive matrix protein 1-like
185	7.66387e-89	3.22041	0.371	0.069	1.42479e-84	9	LOC113807217	brat	brain tumor protein-like
186	8.59024e-87	3.31419	0.457	0.129	1.59701e-82	9	LOC113816151	uncharacterized
187	5.42284e-83	3.68539	0.389	0.082	1.00816e-78	9	LOC113816149	uncharacterized
188	7.42512e-80	5.12419	0.261	0.014	1.3804e-75	9	QKC44-gp369	N/A	WSSV499
189	3.05019e-79	3.97097	0.343	0.031	5.6706e-75	9	QKC44-gp253	N/A	WSSV342
190	2.00741e-78	2.72938	0.307	0.056	3.73198e-74	9	LOC113825798	UNC5C	netrin receptor UNC5C-like
191	4.2807e-76	4.76457	0.261	0.014	7.95826e-72	9	QKC44-gp158	N/A	WSSV210
192	1.37401e-75	3.14462	0.328	0.053	2.55442e-71	9	LOC113815941	uncharacterized
193	1.40952e-75	4.99178	0.291	0.016	2.62043e-71	9	QKC44-gp242	N/A	WSSV328
194	5.24558e-75	3.70198	0.278	0.059	9.75206e-71	9	LOC113813573	ABCC1	multidrug resistance-associated protein 1-like
195	1.96207e-73	3.16514	0.257	0.08	3.64769e-69	9	LOC113802931	ZNF629	zinc finger protein 629-like
196	1.06914e-71	4.46597	0.28	0.015	1.98764e-67	9	QKC44-gp121	N/A	WSSV163
197	2.79177e-64	3.9303	0.293	0.027	5.19018e-60	9	QKC44-gp043	N/A	WSSV049
198	2.11355e-53	3.85723	0.261	0.025	3.9293e-49	9	QKC44-gp039	N/A	WSSV045
199	3.75258e-47	3.42913	0.28	0.039	6.97642e-43	9	QKC44-gp138	N/A	WSSV184
200	1.41252e-32	3.04049	0.253	0.05	2.62602e-28	9	QKC44-gp379	N/A	WSSV516
201	4.10997e-99	2.34554	0.739	0.293	7.64084e-95	10	LOC113821283	HECTD1	E3 ubiquitin-protein ligase HECTD1-like	Immune-like cells
202	7.83281e-73	2.14597	0.698	0.281	1.4562e-68	10	LOC113809714	uncharacterized
203	6.17771e-66	2.66974	0.48	0.122	1.1485e-61	10	LOC113799985	NPC1	NPC intracellular cholesterol transporter 1-like
204	3.67317e-63	2.1794	0.54	0.174	6.82879e-59	10	LOC113826338	LPIN3	phosphatidate phosphatase LPIN3-like
205	4.36972e-47	2.22765	0.319	0.09	8.12375e-43	10	LOC113824010	uncharacterized
206	1.19417e-44	3.39757	0.308	0.027	2.22008e-40	10	QKC44-gp043		WSSV049
207	3.33395e-44	2.19855	0.334	0.097	6.19814e-40	10	LOC113804839	SIN3A	paired amphipathic helix protein Sin3a-like
208	6.14543e-43	2.25093	0.313	0.082	1.1425e-38	10	LOC113805323	uncharacterized
209	3.05377e-40	2.44732	0.501	0.128	5.67727e-36	10	LOC113816151	uncharacterized
210	4.36625e-36	2.21958	0.388	0.096	8.1173e-32	10	LOC113806443	SAP6	zinc finger A20 and AN1 domain-containing stress-associated protein 6-like
211	4.31682e-34	2.0853	0.291	0.083	8.0254e-30	10	LOC113801268	KANSL1	KAT8 regulatory NSL complex subunit 1-like
212	1.92195e-32	2.25412	0.276	0.071	3.5731e-28	10	LOC113807217	brat	brain tumor protein-like
213	3.69232e-27	3.00358	0.253	0.026	6.86439e-23	10	QKC44-gp039		WSSV045
214	1.0333e-26	2.32832	0.251	0.054	1.92101e-22	10	LOC113812489	CPNE8	copine-8-like
215	2.64914e-26	2.01565	0.507	0.178	4.92502e-22	10	LOC113811412	uncharacterized
216	4.62758e-26	1.98797	0.281	0.155	8.60313e-22	10	LOC113809688	gw	protein Gawky-like
217	1.44418e-25	1.93218	0.495	0.163	2.68488e-21	10	LOC113824430	slc25a25b	calcium-binding mitochondrial carrier protein SCaMC-2-B-like
218	8.26531e-25	2.36117	0.358	0.083	1.5366e-20	10	LOC113816149	uncharacterized
219	2.24475e-24	2.07415	0.259	0.075	4.17321e-20	10	LOC113806444	ZFAND6	AN1-type zinc finger protein 6-like
220	1.4117e-22	1.89945	0.255	0.075	2.62448e-18	10	LOC113801896	uncharacterized
221	4.53237e-233	3.34669	0.746	0.193	8.42612e-229	11	LOC113822679	SSU rRNA	small subunit ribosomal RNA	Myocytes 1
222	1.24083e-134	3.52389	0.445	0.048	2.30683e-130	11	KEG56-p12	COX1	cytochrome c oxidase subunit I
223	4.97829e-122	2.16785	0.794	0.384	9.25514e-118	11	LOC113822683	LSU rRNA	large subunit ribosomal RNA
224	2.33065e-78	2.24368	0.462	0.121	4.3329e-74	11	LOC113822682	LSU rRNA	large subunit ribosomal RNA
225	2.74614e-78	2.80186	0.457	0.082	5.10536e-74	11	LOC113829104	CFAP251	cilia- and flagella-associated protein 251-like
226	1.59216e-76	3.50634	0.361	0.036	2.95998e-72	11	LOC113820287	MT-ND3	NADH-ubiquinone oxidoreductase chain 1-like
227	1.47068e-71	2.10257	0.56	0.184	2.73414e-67	11	LOC113811645	mrp-5	multidrug resistance-associated protein 5-like
228	5.04922e-65	2.42931	0.313	0.075	9.38701e-61	11	LOC113820946	EEF1A1	elongation factor 1-alpha-like
229	1.26662e-62	2.14865	0.4	0.113	2.35478e-58	11	LOC113825738	?	Y-box factor homolog
230	1.98568e-53	1.87328	0.533	0.175	3.69158e-49	11	LOC113810169	uncharacterized
231	4.17659e-46	2.56917	0.5	0.037	7.7647e-42	11	LOC113807386	TTN	titin-like
232	7.73242e-41	1.62206	0.641	0.275	1.43753e-36	11	LOC113821272	heca	headcase protein-like
233	2.91601e-32	1.79755	0.361	0.107	5.42115e-28	11	LOC113813413	crb	protein crumbs-like
234	5.46793e-32	2.2887	0.476	0.052	1.01654e-27	11	LOC113819561	TTN	titin-like
235	3.92094e-24	1.48644	0.373	0.124	7.28942e-20	11	LOC113819544	TTN	titin-like
236	1.62403e-23	2.08019	0.385	0.023	3.01923e-19	11	LOC113811755	unc-22	twitchin-like
237	4.60233e-19	1.77548	0.342	0.019	8.55618e-15	11	LOC113813611	TNNI1	troponin I-like
238	6.63697e-18	1.68083	0.254	0.08	1.23388e-13	11	LOC113810030	BBOX1	gamma-butyrobetaine dioxygenase-like
239	3.44566e-14	1.51049	0.311	0.088	6.40582e-10	11	LOC113816259	SLCO3A1	solute carrier organic anion transporter family member 3A1-like
240	4.82174e-14	1.5235	0.297	0.019	8.96409e-10	11	LOC113810227	MYH1	myosin heavy chain, muscle-like
241	7.85919e-198	6.94487	0.535	0.019	1.4611e-193	12	LOC113823934	Tgase	hemocyte protein-glutamine gamma-glutamyltransferase-like	Haemocytes
242	8.03176e-167	5.03956	0.589	0.052	1.49318e-162	12	LOC113824171	?	hemocytin-like
243	1.22467e-164	6.15856	0.492	0.016	2.27678e-160	12	LOC113808957	uncharacterized
244	4.00002e-164	5.30241	0.556	0.032	7.43644e-160	12	LOC113824178	SSPOP	SCO-spondin-like
245	3.56656e-140	4.82207	0.538	0.082	6.63059e-136	12	LOC113807409	slo	calcium-activated potassium channel slowpoke-like
246	9.27511e-133	6.20604	0.392	0.009	1.72434e-128	12	LOC113823945	Tgase	hemocyte protein-glutamine gamma-glutamyltransferase-like
247	6.5154e-123	3.03324	0.645	0.218	1.21128e-118	12	LOC113814652	CCND2	G1/S-specific cyclin-D2-like
248	1.00153e-119	5.80003	0.358	0.024	1.86195e-115	12	LOC113815110	BAIAP3	BAI1-associated protein 3-like
249	2.69797e-113	5.45212	0.419	0.022	5.0158e-109	12	LOC113819328	?	proclotting enzyme-like
250	9.62701e-92	4.92005	0.339	0.017	1.78976e-87	12	LOC113829145	DGKA	diacylglycerol kinase 1-like
251	2.29361e-83	4.56048	0.339	0.043	4.26406e-79	12	LOC113800493	RXFP2	relaxin receptor 2-like
252	1.00405e-76	3.94899	0.277	0.025	1.86663e-72	12	LOC113816908	NINJ1	ninjurin-1-like
253	5.03518e-76	2.73129	0.441	0.107	9.3609e-72	12	LOC113828427	ANO1	anoctamin-1-like
254	2.59032e-73	3.09143	0.5	0.1	4.81567e-69	12	LOC113827838	Prkaca	cAMP-dependent protein kinase catalytic subunit 1
255	5.48142e-62	4.5827	0.274	0.017	1.01905e-57	12	LOC113819387	ASPM	abnormal spindle-like microcephaly-associated protein homolog
256	4.47246e-49	2.63959	0.484	0.108	8.31474e-45	12	LOC113822817	SRL	sarcalumenin-like
257	2.17621e-42	2.73994	0.282	0.055	4.04578e-38	12	LOC113820665	SRRM2	serine/arginine repetitive matrix protein 2-like
258	8.4784e-34	2.95707	0.29	0.038	1.57622e-29	12	LOC113812554	SYT9	synaptotagmin-9-like
259	3.7486e-31	2.8622	0.301	0.039	6.96901e-27	12	LOC113816608	Kiaa1324	UPF0577 protein KIAA1324-like
260	3.24635e-29	2.66745	0.28	0.056	6.03529e-25	12	LOC113828520	H3C1	histone H3.v1-like
261	0.00000000000000000000000000000000000000000000000000000000000000000000000000000000000000000000000000000000000000000000000000000000000000000000000000000000000000000000000000000000000000000000000000000000000000000000000000000000000000000000000000000000000000000000000000000000000000000000000000000000000000269764967656309	6.06483	0.904	0.06	0.0000000000000000000000000000000000000000000000000000000000000000000000000000000000000000000000000000000000000000000000000000000000000000000000000000000000000000000000000000000000000000000000000000000000000000000000000000000000000000000000000000000000000000000000000000000000000000000000000000000000501520051369845	13	LOC113802906	LAMA1	laminin subunit alpha-like	Connective tissue-fibroblast-like cells
262	0.000000000000000000000000000000000000000000000000000000000000000000000000000000000000000000000000000000000000000000000000000000000000000000000000000000000000000000000000000000000000000000000000000000000000000000000000000000000000000000000000000000000000000000000000000000000000000000000000000000000000232760877901765	6.79027	0.876	0.051	0.00000000000000000000000000000000000000000000000000000000000000000000000000000000000000000000000000000000000000000000000000000000000000000000000000000000000000000000000000000000000000000000000000000000000000000000000000000000000000000000000000000000000000000000000000000000000000000000000000000000432725748107172	13	LOC113815970	KCNQ1	potassium voltage-gated channel subfamily KQT member 1-like
263	0.0000000000000000000000000000000000000000000000000000000000000000000000000000000000000000000000000000000000000000000000000000000000000000000000000000000000000000000000000000000000000000000000000000000000000000000000000000000000000000000000000000000000000000000000000000000000000000000000000015896522347239	7.64249	0.803	0.011	0.000000000000000000000000000000000000000000000000000000000000000000000000000000000000000000000000000000000000000000000000000000000000000000000000000000000000000000000000000000000000000000000000000000000000000000000000000000000000000000000000000000000000000000000000000000000000000000000029553224695752	13	LOC113827948	GPIs	cell surface glycoprotein 1-like
264	0.00000000000000000000000000000000000000000000000000000000000000000000000000000000000000000000000000000000000000000000000000000000000000000000000000000000000000000000000000000000000000000000000000000000000000000000000000000000000000000000000000000000000000000000000387105662420319	6.52017	0.807	0.02	0.0000000000000000000000000000000000000000000000000000000000000000000000000000000000000000000000000000000000000000000000000000000000000000000000000000000000000000000000000000000000000000000000000000000000000000000000000000000000000000000000000000000000000000000719668137005615	13	LOC113812045	Ten-m	teneurin-m-like
265	0.0000000000000000000000000000000000000000000000000000000000000000000000000000000000000000000000000000000000000000000000000000000000000000000000000000000000000000000000000000000000000000000000000000000000000000000000000000000000000000000000000234842897990145	5.26515	0.876	0.053	4.36596e-238	13	LOC113824171	?	hemocytin-like
266	2.28759e-190	5.80029	0.656	0.025	4.25285e-186	13	LOC113829014	ZAN	zonadhesin-like
267	2.83696e-180	7.27137	0.528	0.005	5.27419e-176	13	LOC113824427	PRSS1	trypsin-like
268	7.93419e-177	5.24761	0.683	0.037	1.47505e-172	13	LOC113804554	erkB	extracellular signal-regulated kinase 2-like
269	3.46682e-160	5.93023	0.587	0.018	6.44517e-156	13	LOC113826680	Tollo	toll-like receptor Tollo
270	2.44578e-141	7.23207	0.436	0.005	4.54695e-137	13	LOC113802822	uncharacterized
271	2.18366e-135	5.25462	0.583	0.035	4.05964e-131	13	LOC113826663	GOLGA6L22	golgin subfamily A member 6-like protein 22
272	7.71416e-135	5.95524	0.495	0.013	1.43414e-130	13	LOC113814314	LAMA4	laminin subunit alpha-4-like
273	2.48678e-122	6.01622	0.486	0.012	4.62317e-118	13	LOC113810475	MUC2	mucin-2-like
274	6.62008e-117	5.18003	0.505	0.042	1.23074e-112	13	LOC113802330	?	laccase-2-like
275	1.93209e-104	7.33996	0.303	0.001	3.59195e-100	13	LOC113811269	ANGPTL2	angiopoietin-related protein 2-like
276	1.27601e-102	5.95614	0.413	0.009	2.37224e-98	13	LOC113810476	uncharacterized
277	2.19097e-81	6.12451	0.312	0.005	4.07323e-77	13	LOC113810478	Ppil1	peptidyl-prolyl cis-trans isomerase 1-like
278	2.39672e-80	6.51258	0.266	0.003	4.45575e-76	13	LOC113810819	uncharacterized
279	9.84934e-79	5.2228	0.358	0.011	1.83109e-74	13	LOC113806211	MINPP1	multiple inositol polyphosphate phosphatase 1-like
280	3.15407e-76	6.22419	0.257	0.003	5.86372e-72	13	LOC113800645	RELN	reelin-like
281	4.58163e-95	4.25969	0.58	0.046	8.51771e-91	14	LOC113811679	PRODH	proline dehydrogenase 1, mitochondrial-like	Stressed/dying cells
282	1.42352e-90	7.07234	0.516	0.011	2.64646e-86	14	LOC113802270	?	heat shock 70 kDa protein-like
283	1.54187e-89	6.00734	0.505	0.026	2.86649e-85	14	LOC113825748	Hsc70-4	heat shock 70 kDa protein cognate 4-like
284	5.43944e-88	4.99291	0.596	0.051	1.01125e-83	14	LOC113800214	uncharacterized
285	7.77655e-86	8.45788	0.41	0.002	1.44574e-81	14	LOC113805260	Hsc70-4	heat shock 70 kDa protein cognate 4-like
286	2.95885e-84	7.884	0.441	0.004	5.50079e-80	14	LOC113825747	Hsc70-4	heat shock 70 kDa protein cognate 4-like
287	9.5043e-83	5.43506	0.511	0.032	1.76695e-78	14	LOC113830601	?	bromodomain-containing protein DDB_G0280777-like
288	1.17071e-75	3.76671	0.601	0.073	2.17647e-71	14	LOC113805750	l(2)efl	protein lethal(2)essential for life-like
289	5.79154e-70	5.51971	0.41	0.014	1.0767e-65	14	LOC113820816	DNAJB4	DnaJ heat shock protein family (Hsp40) member B4
290	1.98271e-69	6.96164	0.399	0.008	3.68605e-65	14	LOC113802271	?	heat shock 70 kDa protein-like
291	8.00469e-67	8.53284	0.298	0	1.48815e-62	14	LOC113825756	SSA3	heat shock protein SSA3-like
292	1.83479e-65	4.6065	0.335	0.015	3.41106e-61	14	LOC113806373	uncharacterized
293	2.76852e-62	3.73772	0.5	0.059	5.14696e-58	14	LOC113814956	Slc39a3	zinc transporter ZIP3-like
294	9.7603e-61	8.14074	0.277	0	1.81454e-56	14	LOC113825745	Hsc70-4	heat shock 70 kDa protein cognate 4-like
295	6.47256e-57	3.83442	0.33	0.027	1.20331e-52	14	LOC113812061	TSPAN3	tetraspanin-3-like
296	1.44429e-54	4.42491	0.309	0.017	2.68508e-50	14	LOC113817336	PRODH	proline dehydrogenase 1, mitochondrial-like
297	1.75708e-49	5.16037	0.319	0.01	3.2666e-45	14	LOC113825746	Hsc70-4	heat shock 70 kDa protein cognate 4-like
298	3.75746e-43	5.38327	0.277	0.01	6.9855e-39	14	LOC113802226	HSPBP1	hsp70-binding protein 1-like
299	1.41813e-34	3.77191	0.309	0.027	2.63645e-30	14	LOC113828837	TBCA	tubulin-specific chaperone A-like
300	1.2512e-32	3.85257	0.287	0.024	2.32611e-28	14	LOC113810989	uncharacterized
301	0.00000000000000000000000000000000000000000000000000000000000000000000000000000000000000000000000000000000000000000000000000000000000000000000000000000000000000000000000000000000000000000000000000000000000000000000000000000000000000000000000000000000000000000000000000000000000372876999501065	9.21056	0.993	0.019	0.0000000000000000000000000000000000000000000000000000000000000000000000000000000000000000000000000000000000000000000000000000000000000000000000000000000000000000000000000000000000000000000000000000000000000000000000000000000000000000000000000000000000000000000000000000000693215629772429	15	LOC113813611	TNNI1	troponin I-like	Myocytes 2
302	0.000000000000000000000000000000000000000000000000000000000000000000000000000000000000000000000000000000000000000000000000000000000000000000000000000000000000000000000000000000000000000000000000000000000000000000000000000000000000000000000000000000000000000000000000000778285101539545	8.38484	1	0.04	0.0000000000000000000000000000000000000000000000000000000000000000000000000000000000000000000000000000000000000000000000000000000000000000000000000000000000000000000000000000000000000000000000000000000000000000000000000000000000000000000000000000000000000000000000144690983227217	12	LOC113807386	TTN	titin-like
303	0.00000000000000000000000000000000000000000000000000000000000000000000000000000000000000000000000000000000000000000000000000000000000000000000000000000000000000000000000000000000000000000000000000000000000000000000000000000000000000000000000000000000000000000000011601781053125	8.97461	1	0.023	0.00000000000000000000000000000000000000000000000000000000000000000000000000000000000000000000000000000000000000000000000000000000000000000000000000000000000000000000000000000000000000000000000000000000000000000000000000000000000000000000000000000000000000000215688711558646	12	LOC113811755	unc-22	twitchin-like
304	0.0000000000000000000000000000000000000000000000000000000000000000000000000000000000000000000000000000000000000000000000000000000000000000000000000000000000000000000000000000000000000000000000000000000000000000000000000000000000000000000000000000000000000000000323406723460064	9.38908	0.966	0.017	0.000000000000000000000000000000000000000000000000000000000000000000000000000000000000000000000000000000000000000000000000000000000000000000000000000000000000000000000000000000000000000000000000000000000000000000000000000000000000000000000000000000000000000601245439584605	12	LOC113810227	MYH1	myosin heavy chain, muscle-like
305	1.31272e-209	8.57877	0.885	0.009	2.44047e-205	12	LOC113818730	TNNT1	troponin T, skeletal muscle-like
306	1.55619e-205	9.33693	0.831	0.003	2.89312e-201	12	LOC113811756	unc-22	twitchin-like
307	1.47917e-182	8.57673	0.764	0.004	2.74993e-178	12	LOC113807015	MYH1	myosin heavy chain, muscle-like
308	3.62455e-162	9.28405	0.696	0.003	6.7384e-158	12	LOC113807016	MYH1	myosin heavy chain, muscle-like
309	6.09417e-152	8.19866	0.682	0.004	1.13297e-147	12	LOC113802610	uncharacterized
310	6.02963e-146	8.34068	0.608	0.002	1.12097e-141	12	LOC113815247	uncharacterized
311	8.65706e-143	8.17586	0.628	0.002	1.60943e-138	12	LOC113814268	GOLGA6L22	golgin subfamily A member 6-like protein 22
312	3.50443e-135	8.91917	0.595	0.006	6.51509e-131	12	LOC113813530	TNNC1	troponin C-like
313	8.03366e-129	8.31843	0.581	0.002	1.49354e-124	12	LOC113826642	uncharacterized
314	3.10828e-120	8.39024	0.507	0.001	5.7786e-116	12	LOC113815996	PELP1	proline-, glutamic acid- and leucine-rich protein 1-like
315	2.83502e-107	8.34009	0.486	0.001	5.27059e-103	12	LOC113805120	uncharacterized
316	8.07441e-103	8.17835	0.446	0.001	1.50111e-98	12	LOC113826617	uncharacterized
317	1.92457e-98	8.37142	0.5	0.005	3.57796e-94	12	LOC113816511	MYH1	myosin heavy chain, muscle-like
318	8.97891e-95	8.3578	0.432	0.001	1.66927e-90	12	LOC113800295	fln	flightin-like
319	2.10839e-78	8.32469	0.331	0.001	3.91971e-74	12	LOC113827582	uncharacterized
320	2.38932e-60	8.17061	0.27	0	4.44198e-56	12	LOC113825261	uncharacterized
321	4.34107e-147	7.42461	0.854	0.016	8.07048e-143	16	LOC113803555	MEGF6	multiple epidermal growth factor-like domains protein 6	Endo-epithelial cells 2
322	5.923e-140	6.29379	0.902	0.036	1.10115e-135	13	LOC113807515	MYBL1	myb-like protein Q
323	3.1226e-138	9.16403	0.748	0.002	5.80522e-134	13	LOC113826002	LHX1	LIM/homeobox protein Lhx1-like
324	1.47329e-127	7.23651	0.756	0.011	2.739e-123	13	LOC113826001	LHX1	LIM/homeobox protein Lhx1-like
325	6.24508e-112	7.95417	0.61	0.003	1.16102e-107	13	LOC113808815	uncharacterized
326	1.7397e-104	7.78906	0.593	0.004	3.23429e-100	13	LOC113814280	uncharacterized
327	4.71745e-83	6.76392	0.488	0.005	8.77022e-79	13	LOC113828078	LHX5	LIM/homeobox protein Lhx5-like
328	2.56302e-76	7.95461	0.439	0.002	4.76491e-72	13	LOC113813669	uncharacterized
329	2.43673e-66	7.411	0.358	0.002	4.53012e-62	13	LOC113822757	A2ML1	alpha-2-macroglobulin-like protein 1
330	5.77903e-65	8.31671	0.325	0	1.07438e-60	13	LOC113802983	MAFA	transcription factor MafA-like
331	1.00183e-59	5.16508	0.537	0.022	1.8625e-55	13	LOC113823114	MEGF6	multiple epidermal growth factor-like domains protein 6
332	8.73072e-59	5.13011	0.585	0.024	1.62313e-54	13	LOC113826834	CASZ1	zinc finger protein castor homolog 1-like
333	1.04947e-56	5.40606	0.423	0.014	1.95107e-52	13	LOC113800170	ADH5	alcohol dehydrogenase class-3-like
334	1.75954e-52	7.95397	0.252	0	3.27117e-48	13	LOC113800168	uncharacterized
335	1.25014e-48	4.95967	0.455	0.015	2.32413e-44	13	LOC113810475	MUC2	mucin-2-like
336	5.37666e-42	4.94427	0.423	0.017	9.99575e-38	13	LOC113826909	uncharacterized
337	2.31588e-38	5.02717	0.382	0.011	4.30545e-34	13	LOC113810476	uncharacterized
338	1.65747e-36	6.02543	0.293	0.005	3.08141e-32	13	LOC113810593	FRAS1	extracellular matrix protein FRAS1-like
339	1.64094e-35	5.06339	0.301	0.011	3.05066e-31	13	LOC113823485	FGFR3	fibroblast growth factor receptor 3-like
340	2.01341e-32	4.90522	0.293	0.016	3.74313e-28	13	LOC113820941	Rbpjl	recombining binding protein suppressor of hairless-like
